# Supplementary material for: Reprogramming of Amino Acid Metabolism Differs between Community-Acquired Pneumonia and Infection-Associated Exacerbation of Chronic Obstructive Pulmonary Disease
Source: Cells. 2022 Jul 24;11(15):2283. doi: 10.3390/cells11152283 (PMC9330610; doi:10.3390/cells11152283)
Supplement: Supplementary file 1 [file cells-11-02283-s001.zip]

Archive with 1 entries (1 files):
- cells-1799557-supplementary.pdf
